# Supplementary material for: p-adic numbers encode complex networks
Source: Sci Rep. 2021 Jan 8;11:17. doi: 10.1038/s41598-020-79507-4 (PMC7794417; doi:10.1038/s41598-020-79507-4)
Supplement: Supplementary file 2 — Supplementary Table S1. [file 41598_2020_79507_MOESM10_ESM.xlsx]

## Sheet: ER, duo,big components
the times that the largest component sizes fall into the range [2i, 2 (i+1) ).	the weighted probability that the second largest component sizes fall into the range [2i, 2(i+1) ).	the weighted probability that the third largest component sizes fall into the range [2i, 2(i+1) )	the times that the second largest component sizes fall into the range [2i, 2(i+1) )	the times that the third largest component sizes fall into the range [2i, 2 (i+1) )
0	0	0	6	38
0	0	14.8	93	575
0	0	32.4	69	482
0	0.3	61	101	476
0	4.3	118.6	112	600
0	16.1	231.9	199	946
0	51.6	389.1	409	1719
25	174.4	680.2	1112	3496
187	492.3	835.4	3277	5770
862	789.7	544	5640	4446
756	352.7	117.1	2568	952
451	130.1	20.3	944	192
421	100.4	10	788	98
579	118.4	9	787	85
751	127.2	5.1	835	61
1034	161.3	3.2	869	40
1208	131.3	1.6	767	16
1337	134.1	0.4	601	6
1208	80.2	0.1	328	2
839	60.3	0	185	0
571	25.9	0	80	0
557	19.6	0	60	0
610	28.7	0	47	0
708	21.7	0	38	0
725	26.4	0	39	0
728	14.3	0	27	0
634	8.2	0	11	0
544	3.2	0	6	0
440	1.3	0	2	0
372	0	0	0	0
364	0	0	0	0
313	0	0	0	0
363	0	0	0	0
387	0	0	0	0
312	0	0	0	0
287	0	0	0	0
268	0	0	0	0
212	0	0	0	0
199	0	0	0	0
178	0	0	0	0
180	0	0	0	0
172	0	0	0	0
158	0	0	0	0
160	0	0	0	0
144	0	0	0	0
117	0	0	0	0
87	0	0	0	0
88	0	0	0	0
69	0	0	0	0
395	0	0	0	0
