# Supplementary material for: p-adic numbers encode complex networks
Source: Sci Rep. 2021 Jan 8;11:17. doi: 10.1038/s41598-020-79507-4 (PMC7794417; doi:10.1038/s41598-020-79507-4)
Supplement: Supplementary file 4 — Supplementary Table S3. [file 41598_2020_79507_MOESM3_ESM.xlsx]

## Sheet: big components ER723
results of 1-2,000 realizations				results of 2,000-4,000 realizations				results of 4,000-6,000 realizations
largest component	second largest component	third largest component		largest component	second largest component	third largest component		largest component	second largest component	thrid largest component
0	3	33		0	0	35		0	2	29
0	2588	7278		0	2569	7213		0	2458	7197
0	5978	7776		0	5902	7798		0	6030	7785
0	4169	2881		0	4297	2896		0	4224	2924
0	2522	1065		0	2489	1064		0	2548	1098
0	1485	443		0	1491	496		0	1486	454
0	937	212		0	949	205		0	947	229
0	586	118		0	552	114		0	603	117
1	383	73		0	423	71		0	385	56
1	318	44		0	283	45		0	290	47
3	231	29		1	200	25		0	218	23
1	137	16		2	177	17		0	139	15
2	116	16		1	147	8		1	138	5
1	104	6		1	72	7		2	109	9
3	66	5		3	81	2		5	81	9
10	65	3		5	67	3		0	68	1
7	53	0		5	45	1		3	48	1
6	41	2		5	52	0		4	31	1
7	30	0		11	35	0		5	30	0
8	38	0		11	25	0		6	33	0
14	23	0		10	24	0		4	18	0
14	22	0		9	16	0		5	19	0
11	22	0		17	13	0		12	18	0
17	17	0		13	21	0		12	17	0
17	11	0		13	16	0		11	11	0
22	9	0		16	17	0		20	10	0
32	10	0		13	9	0		12	10	0
19	10	0		26	8	0		21	13	0
29	6	0		24	9	0		25	5	0
25	8	0		19	4	0		31	4	0
39	5	0		25	0	0		29	3	0
31	2	0		33	1	0		34	1	0
26	2	0		28	3	0		33	1	0
39	2	0		46	0	0		42	0	0
39	0	0		49	0	0		31	1	0
41	0	0		45	2	0		36	0	0
43	1	0		41	1	0		51	1	0
56	0	0		65	0	0		51	0	0
53	0	0		56	0	0		57	0	0
49	0	0		69	0	0		62	0	0
57	0	0		80	0	0		70	0	0
82	0	0		79	0	0		75	0	0
90	0	0		86	0	0		71	0	0
77	0	0		86	0	0		95	0	0
74	0	0		92	0	0		102	0	0
100	0	0		100	0	0		108	0	0
129	0	0		151	0	0		127	0	0
118	0	0		122	0	0		142	0	0
168	0	0		149	0	0		152	0	0
173	0	0		148	0	0		177	0	0
182	0	0		180	0	0		207	0	0
250	0	0		227	0	0		217	0	0
260	0	0		249	0	0		256	0	0
281	0	0		291	0	0		285	0	0
310	0	0		332	0	0		341	0	0
320	0	0		350	0	0		352	0	0
411	0	0		402	0	0		358	0	0
446	0	0		429	0	0		437	0	0
453	0	0		482	0	0		472	0	0
521	0	0		493	0	0		490	0	0
553	0	0		517	0	0		551	0	0
593	0	0		584	0	0		621	0	0
633	0	0		654	0	0		681	0	0
688	0	0		709	0	0		703	0	0
702	0	0		733	0	0		664	0	0
750	0	0		730	0	0		740	0	0
807	0	0		789	0	0		758	0	0
806	0	0		805	0	0		789	0	0
801	0	0		806	0	0		853	0	0
840	0	0		788	0	0		843	0	0
798	0	0		819	0	0		846	0	0
777	0	0		798	0	0		773	0	0
780	0	0		782	0	0		759	0	0
736	0	0		747	0	0		716	0	0
689	0	0		664	0	0		701	0	0
613	0	0		602	0	0		611	0	0
598	0	0		593	0	0		556	0	0
499	0	0		501	0	0		494	0	0
436	0	0		448	0	0		430	0	0
423	0	0		410	0	0		442	0	0
299	0	0		325	0	0		308	0	0
274	0	0		247	0	0		267	0	0
215	0	0		178	0	0		192	0	0
158	0	0		165	0	0		161	0	0
109	0	0		134	0	0		122	0	0
73	0	0		109	0	0		85	0	0
77	0	0		62	0	0		69	0	0
34	0	0		45	0	0		34	0	0
24	0	0		28	0	0		43	0	0
20	0	0		15	0	0		22	0	0
7	0	0		9	0	0		17	0	0
9	0	0		8	0	0		4	0	0
5	0	0		4	0	0		2	0	0
2	0	0		0	0	0		1	0	0
1	0	0		1	0	0		2	0	0
2	0	0		1	0	0		0	0	0
0	0	0		0	0	0		1	0	0
1	0	0		0	0	0		0	0	0
0	0	0		0	0	0		0	0	0
0	0	0		0	0	0		0	0	0
