# Supplementary material for: p-adic numbers encode complex networks
Source: Sci Rep. 2021 Jan 8;11:17. doi: 10.1038/s41598-020-79507-4 (PMC7794417; doi:10.1038/s41598-020-79507-4)
Supplement: Supplementary file 5 — Supplementary Table S4. [file 41598_2020_79507_MOESM4_ESM.xlsx]

## Sheet: ER, PPI big components
results of 1-10,000 realizations							results of 10,000-20,000 realizations							results of 20,000-30,000 realizations
the times that the largest component sizes fall into the range [10i, 10(i+1) )	the weighted probability that the second largest component sizes fall into the range [10i, 10(i+1) )	the weighted probability that the third largest component sizes fall into the range [10i, 10(i+1) )	the times that the second largest component sizes fall into the range [10i, 10(i+1) )	the times that the third largest component sizes fall into the range [10i, 10(i+1) )			the times that the largest component sizes fall into the range [10i, 10(i+1) )	the weighted probability that the second largest component sizes fall into the range [10i, 10(i+1) )	the weighted probability that the third largest component sizes fall into the range [10i, 10(i+1) )	the times that the second largest component sizes fall into the range [10i, 10(i+1) )	the times that the third largest component sizes fall into the range [10i, 10(i+1) )			the times that the largest component sizes fall into the range [10i, 10(i+1) )	the weighted probability that the second largest component sizes fall into the range [10i, 10(i+1) )	the weighted probability that the third largest component sizes fall into the range [10i, 10(i+1) )	the times that the second largest component sizes fall into the range [10i, 10(i+1) )	the times that the third largest component sizes fall into the range [10i, 10(i+1) )
0	0	0	0	0			0	0	0	0	0			0	0	0	0	1
0	0	2.8	87	477			0	0	2.8	86	442			0	0	2.2	81	443
4	20.1	141.3	692	2321			2	14.3	135.5	673	2408			1	10.3	123.1	667	2427
37	88.7	344.4	1399	3125			29	86.4	359.5	1506	3095			48	96.6	379.4	1493	3095
150	167.5	343.9	1823	2196			163	188.2	364.2	1843	2219			156	173.4	347.8	1884	2167
341	206.7	207.7	1688	1076			322	204.3	214.9	1674	1025			308	221.3	239.1	1699	1093
488	201.3	104.7	1340	471			458	217.5	110	1319	477			465	213.4	121.5	1301	472
523	179.2	59.7	977	207			536	184.4	57.4	957	206			493	197.2	50.9	969	194
541	146.3	24.1	680	76			558	166.6	24.8	682	92			557	162.9	14.1	683	64
592	139.2	11.2	474	39			576	119.6	6.9	451	23			572	119.6	7.7	440	30
536	71.3	1.4	312	8			564	73.9	1.6	315	11			586	65.5	0.2	286	11
519	20	0.2	223	3			556	21	0	179	2			538	22.1	0	184	1
499	1.1	0	136	0			504	1.5	0	118	0			489	3.5	0	118	2
494	0.1	0	66	1			489	0.1	0	84	0			515	0.1	0	80	0
427	0	0	45	0			451	0	0	56	0			431	0	0	49	0
420	0	0	22	0			379	0	0	18	0			405	0	0	33	0
408	0	0	18	0			432	0	0	21	0			381	0	0	15	0
387	0	0	9	0			352	0	0	10	0			331	0	0	5	0
336	0	0	3	0			320	0	0	4	0			359	0	0	7	0
293	0	0	2	0			284	0	0	1	0			313	0	0	1	0
289	0	0	3	0			283	0	0	2	0			273	0	0	2	0
262	0	0	0	0			260	0	0	1	0			275	0	0	2	0
259	0	0	1	0			253	0	0	0	0			265	0	0	1	0
218	0	0	0	0			210	0	0	0	0			235	0	0	0	0
213	0	0	0	0			197	0	0	0	0			234	0	0	0	0
200	0	0	0	0			202	0	0	0	0			210	0	0	0	0
199	0	0	0	0			167	0	0	0	0			181	0	0	0	0
163	0	0	0	0			182	0	0	0	0			164	0	0	0	0
143	0	0	0	0			165	0	0	0	0			137	0	0	0	0
129	0	0	0	0			160	0	0	0	0			134	0	0	0	0
131	0	0	0	0			129	0	0	0	0			138	0	0	0	0
124	0	0	0	0			108	0	0	0	0			131	0	0	0	0
103	0	0	0	0			82	0	0	0	0			111	0	0	0	0
75	0	0	0	0			93	0	0	0	0			86	0	0	0	0
85	0	0	0	0			93	0	0	0	0			85	0	0	0	0
66	0	0	0	0			87	0	0	0	0			74	0	0	0	0
63	0	0	0	0			74	0	0	0	0			57	0	0	0	0
67	0	0	0	0			51	0	0	0	0			47	0	0	0	0
37	0	0	0	0			49	0	0	0	0			34	0	0	0	0
36	0	0	0	0			29	0	0	0	0			34	0	0	0	0
33	0	0	0	0			36	0	0	0	0			36	0	0	0	0
25	0	0	0	0			25	0	0	0	0			24	0	0	0	0
26	0	0	0	0			29	0	0	0	0			22	0	0	0	0
7	0	0	0	0			18	0	0	0	0			21	0	0	0	0
19	0	0	0	0			9	0	0	0	0			12	0	0	0	0
13	0	0	0	0			10	0	0	0	0			8	0	0	0	0
7	0	0	0	0			2	0	0	0	0			10	0	0	0	0
3	0	0	0	0			5	0	0	0	0			5	0	0	0	0
4	0	0	0	0			3	0	0	0	0			1	0	0	0	0
2	0	0	0	0			3	0	0	0	0			4	0	0	0	0
0	0	0	0	0			3	0	0	0	0			2	0	0	0	0
2	0	0	0	0			3	0	0	0	0			1	0	0	0	0
1	0	0	0	0			3	0	0	0	0			1	0	0	0	0
1	0	0	0	0			1	0	0	0	0			0	0	0	0	0
0	0	0	0	0			1	0	0	0	0			0	0	0	0	0
0	0	0	0	0			0	0	0	0	0			0	0	0	0	0
0	0	0	0	0			0	0	0	0	0			0	0	0	0	0
0	0	0	0	0			0	0	0	0	0			0	0	0	0	0
0	0	0	0	0			0	0	0	0	0			0	0	0	0	0
0	0	0	0	0			0	0	0	0	0			0	0	0	0	0
