# Supplementary material for: p-adic numbers encode complex networks
Source: Sci Rep. 2021 Jan 8;11:17. doi: 10.1038/s41598-020-79507-4 (PMC7794417; doi:10.1038/s41598-020-79507-4)
Supplement: Supplementary file 6 — Supplementary Table S5. [file 41598_2020_79507_MOESM5_ESM.xlsx]

## Sheet: 521-adic, PPI big components
results of 1-10,000 realizations							results of 10,000-20,000 realizations							results of 20,000-30,000 realizations
the times that the largest component sizes fall into the range [10i, 10(i+1) )	the weighted probability that the second largest component sizes fall into the range [10i, 10(i+1) )	the weighted probability that the third largest component sizes fall into the range [10i, 10(i+1) )	the times that the second largest component sizes fall into the range [10i, 10(i+1) )	the times that the third largest component sizes fall into the range [10i, 10(i+1) )			the times that the largest component sizes fall into the range [10i, 10(i+1) )	the weighted probability that the second largest component sizes fall into the range [10i, 10(i+1) )	the weighted probability that the third largest component sizes fall into the range [10i, 10(i+1) )	the times that the second largest component sizes fall into the range [10i, 10(i+1) )	the times that the third largest component sizes fall into the range [10i, 10(i+1) )			the times that the largest component sizes fall into the range [10i, 10(i+1) )	the weighted probability that the second largest component sizes fall into the range [10i, 10(i+1) )	the weighted probability that the third largest component sizes fall into the range [10i, 10(i+1) )	the times that the second largest component sizes fall into the range [10i, 10(i+1) )	the times that the third largest component sizes fall into the range [10i, 10(i+1) )
0	0	0	0	0			0	0	0	0	0			0	0	0	0	0
0	0	0	0	1			0	0	0	0	1			0	0	0	0	0
0	0.7	1.6	2	17			0	0	0.7	1	11			0	0	0	2	10
0	1.6	15.7	24	185			0	1.6	10.2	18	181			1	2.3	23.4	19	193
6	11.3	111.4	201	975			15	10.6	131.3	195	1029			13	20.5	146.2	211	1046
92	91.6	389.6	855	2380			103	88.8	389.2	837	2430			95	108.9	404	844	2393
395	291.3	631.2	1925	3090			450	275.9	600	1914	3002			407	301	609.8	1889	2978
912	486.4	472.4	2342	2015			879	464.1	490.8	2372	2062			834	498.2	481.1	2400	2048
1052	496.6	230.8	1798	866			1079	497.7	213.4	1812	834			1138	461.8	228.4	1770	850
988	333.6	69.8	1023	295			975	341.9	66.8	1040	269			933	352.4	66.9	1054	307
837	159.4	8.8	671	97			853	172.8	11	645	95			862	164.6	13.3	629	105
784	55.3	2.2	411	56			786	56.7	2.7	447	48			840	56.9	1.4	415	34
771	5.1	0	250	12			715	6	0.1	258	17			764	7.7	0.1	310	21
642	0.5	0	200	6			680	0.1	0	183	9			660	0.2	0	172	11
609	0	0	126	3			586	0	0	100	8			592	0	0	128	3
468	0	0	63	1			501	0	0	70	1			469	0	0	61	1
389	0	0	46	1			379	0	0	47	3			415	0	0	43	0
307	0	0	28	0			335	0	0	31	0			305	0	0	16	0
279	0	0	18	0			264	0	0	13	0			269	0	0	16	0
231	0	0	5	0			229	0	0	9	0			222	0	0	7	0
201	0	0	6	0			176	0	0	6	0			195	0	0	7	0
153	0	0	3	0			176	0	0	2	0			168	0	0	3	0
135	0	0	2	0			121	0	0	0	0			129	0	0	2	0
138	0	0	1	0			111	0	0	0	0			95	0	0	2	0
100	0	0	0	0			87	0	0	0	0			110	0	0	0	0
86	0	0	0	0			62	0	0	0	0			89	0	0	0	0
55	0	0	0	0			71	0	0	0	0			61	0	0	0	0
59	0	0	0	0			74	0	0	0	0			47	0	0	0	0
47	0	0	0	0			49	0	0	0	0			47	0	0	0	0
43	0	0	0	0			38	0	0	0	0			45	0	0	0	0
34	0	0	0	0			51	0	0	0	0			26	0	0	0	0
28	0	0	0	0			23	0	0	0	0			26	0	0	0	0
27	0	0	0	0			23	0	0	0	0			22	0	0	0	0
20	0	0	0	0			17	0	0	0	0			16	0	0	0	0
17	0	0	0	0			16	0	0	0	0			20	0	0	0	0
12	0	0	0	0			11	0	0	0	0			15	0	0	0	0
12	0	0	0	0			10	0	0	0	0			11	0	0	0	0
11	0	0	0	0			7	0	0	0	0			10	0	0	0	0
13	0	0	0	0			8	0	0	0	0			9	0	0	0	0
9	0	0	0	0			3	0	0	0	0			8	0	0	0	0
7	0	0	0	0			10	0	0	0	0			6	0	0	0	0
5	0	0	0	0			4	0	0	0	0			9	0	0	0	0
6	0	0	0	0			2	0	0	0	0			6	0	0	0	0
4	0	0	0	0			4	0	0	0	0			1	0	0	0	0
2	0	0	0	0			5	0	0	0	0			1	0	0	0	0
4	0	0	0	0			2	0	0	0	0			4	0	0	0	0
3	0	0	0	0			1	0	0	0	0			1	0	0	0	0
2	0	0	0	0			3	0	0	0	0			2	0	0	0	0
0	0	0	0	0			0	0	0	0	0			0	0	0	0	0
3	0	0	0	0			1	0	0	0	0			0	0	0	0	0
1	0	0	0	0			1	0	0	0	0			0	0	0	0	0
0	0	0	0	0			2	0	0	0	0			0	0	0	0	0
0	0	0	0	0			1	0	0	0	0			0	0	0	0	0
1	0	0	0	0			0	0	0	0	0			0	0	0	0	0
0	0	0	0	0			0	0	0	0	0			0	0	0	0	0
0	0	0	0	0			0	0	0	0	0			0	0	0	0	0
0	0	0	0	0			0	0	0	0	0			1	0	0	0	0
0	0	0	0	0			0	0	0	0	0			0	0	0	0	0
0	0	0	0	0			0	0	0	0	0			1	0	0	0	0
0	0	0	0	0			1	0	0	0	0			0	0	0	0	0
