# Supplementary material for: p-adic numbers encode complex networks
Source: Sci Rep. 2021 Jan 8;11:17. doi: 10.1038/s41598-020-79507-4 (PMC7794417; doi:10.1038/s41598-020-79507-4)
Supplement: Supplementary file 7 — Supplementary Table S6. [file 41598_2020_79507_MOESM6_ESM.xlsx]

## Sheet: Tianjin COVID-19 cases
place Id: -6: the department store (Tianjin) -5: Tianjin railway (Tianjin) -3: China -2: Hubei -1: Wuhan
The following place ids all refer to districts of Tianjin 0 Xi Qing, 1 He Dong, 2 Nan kai, 3 He Ping, 4 He Bei, 5 Bin Hai, 6 He Xi, 7 Hong Qiao, 8 Ning He, 9 Bao Di, 10 Dong Li, 11 Jin Nan, 12 Bei Chen, 13 Wu Qing, 14 Hei He hospital, 91 town of Lin Ting Kou (belongs to 9 Bao Di).
case Id	age	gender. 0: male, 1: female	date of infection confirmation. Number 1 denotes Feb 01, 2020.	date of severe symptoms	date of recover	date of death	infected by whom (case Id)	close contacts	where (place Id) get infected	home (place Id)	work place	relatives (case Id)	remarks
1	59	1	-17	-10	11				-1	0		60,
2	57	0	-13	-10					-1	1	-5
3	68	1	-17	-10	17				-1	2
4	40	0	-17		31				-1	3
5	46	0	-16	-8					-5	4	-5	12,13,16,
6	56	0	-12	-7					-5	4	-5	11,
7	29	1	-7		31				-1	5
8	39	0	-8	-7					-1	1	-5
9	57	0	-7	-6			3		-1	1		21,55,
10	30	0	-7		31				-1	-2
11	55	1	-8				6		4	4		6,
12	79	1	-7				5		4	4		5,
13	19	0	-11		8		5		4	4		5,
14	71	0	-6	-5	26				-1	-1		25,54,59,
15	50	0	-6	-5	8				-1	7
16	78	0	-10	-5			5		4	4		5,
17	49	0	-5				5		4	4	-5	33,
18	43	0	-8	-7	26				-1	6
19	47	0	-6	-5	26				-3	6
20	47	0	-5	-4	31		6		-5	1	-5	35,44,
21	90	0	-5	-4	22		9		6	6		9,55,
22	38	0	-5	-4					-5	1	-5
23	29	0	-7		8				-1	1
24	21	0	-8		19				-1	0
25	41	0	-4		31				-1	-1		14,54,59,
26	46	1	-4		31				-2	-2
27	35	0	-3		31				3	3		63,
28	55	0	-12						-5	4	-5
29	36	0	-2		31				-1	3
30	64	1	-3		17				-1	7
31	29	1	-5		31				-2	5
32	28	0	-8	-1	31			6	-3	8		38,46,56,
33	48	1	-1				17		4	4		17,
34	52	1	-6	-4			37		-6	9	-6	36,
35	74	1	-1				20		1	1		20,44,
36	53	0	-3				34		9	9		34,
37	43	1	-6		26				-3	9	-6
38	32	0	0		31		32		8	8		32,56,
39	52	0	-4		26				-3	10		40,41,
40	46	1	0		26				-3	10		39,41,
41	21	1	0		26				-3	10		39,40,
42	64	1	-4		31				3	3
43	35	1	-10	1	31				-6	9	-6	84,
44	75	0	2	10		10	20		1	1		20,35,
45	61	1	-6						-2	1		61,
46	71	1	1		31		32	4	8	8		32,
47	59	0	-8	2			2,6		-5	1	-5
48	26	1	-2				38,45		-6	9	-6
49	42	1	0		31			4	-1	3
50	66	1	2	3		5			-6	9		52,
51	36	1	-4					5	-6	9
52	37	1	-1				50	4	9	9		50,
53	46	1	0					3	-6	9	-6	69,
54	43	0	-4		31				-1	-1		14,25,
55	56	1	1				9		2	2		9,21,
56	32	1	1		31		32,38		8	8		32,38,
57	29	0	1					4	-6	9
58	69	1	-5					3	-6	9
59	9	0	2		19		14,25		-1	-1		14,25,
60	61	0	-6		19				-1	0		1,
61	61	0	0					3	-2	1		45,
62	55	0	-1						-5	4	-5
63	66	0	1	3	31		27		3	3		27,
64	31	0	1				51	5	9	9		99,
65	40	1	-3		26			4	6	6			may be infected during travel
66	39	1	0					6	-6	9
67	33	1	-5		17			5	-2	11
68	64	1	5	7		12			-6	9
69	76	1	3				53		9	9		53,
70	34	0	-9	4				11	12	12			may be infected during travel
71	55	0	-1					12	-6	9
72	65	1	1				85	12	-6	9		85,86,	probably be infected by someone who visited -6
73	60	1	-8					9	-6	9
74	53	0	-5					8	-6	9
75	45	0	2					3	-6	9		94,118,
76	30	0	3		19				-3	0
77	64	0	-4		26			3	10	10
78	56	1	-4					12	-6	9
79	35	0	4		31				-3	5
80	51	1	2						-6	9
81	65	0	0				72		9	9
82	47	0	3					3	9	9	-7	91,132,
83	42	1	3				43,53		-6	9	-6
84	36	0	4				43		9	9		43,
85	56	1	-4					5	-6	9		72,86,
86	65	0	0				72,85		9	9		85,72,
87	43	1	2				75	3	-6	9		118,
88	42	0	-3		26		70	5	13	13
89	34	1	4					3	-6	9	-6
90	29	0	1					3	9	9
91	21	0	9				82		9	9		82,
92	63	1	-1					10	-6	9
93	50	1	7					3	91	91		96,97,107,
94	22	1	6				75		9	9		75,
95	49	0	1						1	1		101,104,116,123,
96	76	0	7				93		91	91		93,97,
97	77	1	9				93		91	91		96,93,
98	43	0	9				82	12	9	9	-7
99	31	1	8				51,64	3	-6	9		64,
100	80	1	7					4	12	12		103,108,113,
101	50	1	1				95	6	1	1		95,104,
102	49	0	-1					4	12	12		109,	may be infected during travel
103	56	0	9						4	4		100,105,108,113,	probably be infected by 108
104	19	0	11				95,101	7	1	1		101,95,
105	53	0	10				103	9	12	12		103,
106	27	1	11						-3	2
107	49	0	5		26		93		91	91		93,
108	55	1	2						4	4		100,103,113,	may infect 100, 103
109	40	1	10				102		12	12		102,120,
110	63	0	2	12			122		9	9		122,
111	54	1	-6						-6	9
112	42	1	4				51		9	9
113	85	0	11				100		12	12		100,103,108,
114	57	1	8				115		2	2		115,
115	28	1	5						2	2		114,
116	42	0	13				95		1	1		95,123,
117	64	0	11				93,107		91	91		134,
118	10	0	6		26		75,87		9	9		75,87,
119	31	1	6				93,107		91	91		121,125,
120	49	1	14		26		109		13	13		109,
121	31	0	11				119		91	91		119,125,
122	63	1	-3						-6	9		110,
123	74	0	14				95,116		1	1		95,116,
124	66	1	9					3	-6	9		128,
125	9	0	9		26		119,121		91	91		119,121,
126	64	0	1				68		9	9
127	54	1	13				107		91	91			may be infected by 93, 119, 121
128	67	0	4						-6	9		124,
129	90	0	19				85		9	9			may be infected by 72, 86
130	38	0	-2				64		9	9			may be infected by 99
131	49	1	-1						-6	9
132	45	1	19				82		9	9		82,
133	47	1	4						-6	9			infected by his wife who visited -6
134	65	1	13				117		91	91		117,
135	60	0	22						-6	9
136	41	0	25					3	14	14			doctor, with COVID-19 patients
