# Supplementary material for: p-adic numbers encode complex networks
Source: Sci Rep. 2021 Jan 8;11:17. doi: 10.1038/s41598-020-79507-4 (PMC7794417; doi:10.1038/s41598-020-79507-4)
Supplement: Supplementary file 8 — Supplementary Table S7. [file 41598_2020_79507_MOESM7_ESM.xlsx]

## Sheet: ER,tir, big components
the times that the largest component sizes fall into the range [2i, 2 (i+1) ).	the weighted probability that the second largest component sizes fall into the range [2i, 2(i+1) ).	the weighted probability that the third largest component sizes fall into the range [2i, 2(i+1) )	the times that the second largest component sizes fall into the range [2i, 2(i+1) )	the times that the third largest component sizes fall into the range [2i, 2 (i+1) )
0	0	0	2	13
0	0.1	46.1	1447	4767
0	39.4	474.9	4171	6870
0	177.4	714	3529	3917
1	292.9	478.5	2597	2047
6	269.4	221	1928	1187
48	257.2	100.2	1497	587
63	195	44.5	1118	320
91	176.1	24.4	895	169
148	152.2	7.7	709	73
172	108.2	2.2	569	31
226	105.3	1.6	433	12
261	81.7	1.1	324	6
279	65.5	0	249	1
300	42.4	0	183	0
334	36.1	0	116	0
369	38.7	0	87	0
343	26.8	0	63	0
386	24.6	0	42	0
423	13.1	0	20	0
424	9	0	13	0
447	2	0	3	0
464	3.1	0	5	0
453	0	0	0	0
478	0	0	0	0
490	0	0	0	0
571	0	0	0	0
568	0	0	0	0
586	0	0	0	0
631	0	0	0	0
624	0	0	0	0
675	0	0	0	0
699	0	0	0	0
746	0	0	0	0
742	0	0	0	0
784	0	0	0	0
794	0	0	0	0
809	0	0	0	0
766	0	0	0	0
776	0	0	0	0
665	0	0	0	0
667	0	0	0	0
597	0	0	0	0
470	0	0	0	0
421	0	0	0	0
339	0	0	0	0
279	0	0	0	0
216	0	0	0	0
121	0	0	0	0
248	0	0	0	0
