# Supplementary material for: p-adic numbers encode complex networks
Source: Sci Rep. 2021 Jan 8;11:17. doi: 10.1038/s41598-020-79507-4 (PMC7794417; doi:10.1038/s41598-020-79507-4)
Supplement: Supplementary file 9 — Supplementary Table S8. [file 41598_2020_79507_MOESM8_ESM.xlsx]

## Sheet: PARG, tri, big components
the times that the largest component sizes fall into the range [2i, 2 (i+1) ).	the weighted probability that the second largest component sizes fall into the range [2i, 2(i+1) ).	the weighted probability that the third largest component sizes fall into the range [2i, 2(i+1) )	the times that the second largest component sizes fall into the range [2i, 2(i+1) )	the times that the third largest component sizes fall into the range [2i, 2 (i+1) )
0	0	0	0	5
0	0	2.5	137	691
0	2.3	132.4	381	1782
0	37.8	413.4	779	2454
4	127.6	667.9	1220	3453
37	237.9	739.6	1912	3957
131	409.9	558.5	2796	3593
322	436.5	312.3	3108	2243
510	352.2	154.4	2483	1024
638	269.9	62.7	1781	442
737	207.6	19.8	1343	202
824	215.1	15.4	1122	95
869	161.5	5.7	886	37
889	139.5	3.4	646	16
929	131.5	2.5	483	5
923	94.4	0	334	1
857	75.9	0	207	0
802	64.2	0	148	0
772	50.5	0	98	0
789	40.3	0	67	0
711	22.5	0	39	0
710	7.1	0	15	0
663	4.7	0	9	0
564	1.7	0	2	0
593	0.2	0	2	0
554	0.2	0	2	0
476	0	0	0	0
479	0	0	0	0
494	0	0	0	0
467	0	0	0	0
418	0	0	0	0
389	0	0	0	0
373	0	0	0	0
366	0	0	0	0
349	0	0	0	0
284	0	0	0	0
252	0	0	0	0
271	0	0	0	0
232	0	0	0	0
202	0	0	0	0
173	0	0	0	0
165	0	0	0	0
134	0	0	0	0
131	0	0	0	0
95	0	0	0	0
89	0	0	0	0
85	0	0	0	0
66	0	0	0	0
49	0	0	0	0
133	0	0	0	0
