# Supplementary material for: p-adic numbers encode complex networks
Source: Sci Rep. 2021 Jan 8;11:17. doi: 10.1038/s41598-020-79507-4 (PMC7794417; doi:10.1038/s41598-020-79507-4)
Supplement: Supplementary file 10 — Supplementary Table S9. [file 41598_2020_79507_MOESM9_ESM.xlsx]

## Sheet: ER, duo,big components
the times that the largest component sizes fall into the range [2i, 2 (i+1) ).	the weighted probability that the second largest component sizes fall into the range [2i, 2(i+1) ).	the weighted probability that the third largest component sizes fall into the range [2i, 2(i+1) )	the times that the second largest component sizes fall into the range [2i, 2(i+1) )	the times that the third largest component sizes fall into the range [2i, 2 (i+1) )
0	0	0	2	24
0	9.7	154.6	1772	5421
0	216.3	1218.1	4462	6967
0	536.8	1071.3	3639	3655
0	599.8	466.5	2487	1848
3	467.5	158.9	1809	1036
26	380.4	49.9	1393	520
43	244.1	20.9	1019	266
65	200.6	6.3	810	140
111	124.8	3.6	598	66
126	104.7	1	526	39
163	78	0	423	12
185	58.4	0	310	6
193	46.6	0	243	0
276	29.3	0	165	0
268	13.1	0	102	0
301	14.6	0	95	0
280	13.2	0	60	0
330	5.5	0	42	0
343	3.4	0	25	0
354	1.3	0	8	0
353	1.2	0	6	0
388	1.1	0	3	0
383	0	0	0	0
471	0.8	0	1	0
432	0	0	0	0
507	0	0	0	0
539	0	0	0	0
585	0	0	0	0
590	0	0	0	0
600	0	0	0	0
638	0	0	0	0
689	0	0	0	0
738	0	0	0	0
724	0	0	0	0
772	0	0	0	0
860	0	0	0	0
822	0	0	0	0
841	0	0	0	0
846	0	0	0	0
811	0	0	0	0
711	0	0	0	0
734	0	0	0	0
626	0	0	0	0
518	0	0	0	0
468	0	0	0	0
379	0	0	0	0
286	0	0	0	0
218	0	0	0	0
404	0	0	0	0
